# Supplementary material for: Teratoma Development in 129.MOLF-Chr19 Mice Elicits Two Waves of Immune Cell Infiltration
Source: Int J Mol Sci. 2024 Nov 27;25(23):12750. doi: 10.3390/ijms252312750 (PMC11640870; doi:10.3390/ijms252312750)
Supplement: Supplementary file 1 [file ijms-25-12750-s001.zip]

Archive with 1 entries (1 files):
- ijms-3306038-supplementary.pdf
